# Supplementary material for: Characterization and functional analysis of the BAM gene family in peanut (Arachis hypogaea L.)
Source: Front Plant Sci. 2025 Jun 19;16:1599610. doi: 10.3389/fpls.2025.1599610 (PMC12222340; doi:10.3389/fpls.2025.1599610)
Supplement: Supplementary file 1 [file Table1.xlsx]

## Sheet: Sheet1
Table S1. Primer sequences used for qRT-PCR analysis of AhBAM genes in this study.
Primer name	Sequence
AhBAM1QF1	TGCCGCTAGACACAGTAACA
AhBAM1QR1	GCTGATCTCTTCCAACACCC
AhBAM3QF1	TCGCTACAACCGAACCTTCT
AhBAM3QR1	ACCAAAACTCAACCACCACG
AhBAM4QF1	TGGAGATTTCGGTGATTGGG
AhBAM4QR1	TGGATCTTCTACCAGCACCA
AhBAM8QF1	AGGAAAAGGAGGGAAGAGCG
AhBAM8QR1	CCCGCATTGATGAAACGACA
AhBAM10QF1	CACAGTAACAATGGGAGGCG
AhBAM10QR1	AGGTCAGGGTTCTTGCTGAT
AhBAM13QF1	TGGTGCTGGTAGAAGATCCA
AhBAM13QR1	AAGACCCACCTTCTGAACCA
AhBAM17QF1	GTGATGATGCCGTTGGACAG
AhBAM17QR1	TCAAGCCATGTTTCTTCGCC
AhActin-F	TCTTCCAGCCATCCATGATCGGG
AhActin-R	GCTACTCGGTGCCAATGCTGT
